# Supplementary material for: Convergent evolution of the gut microbiome in marine carnivores
Source: Ecol Evol. 2022 Oct 1;12(10):e9373. doi: 10.1002/ece3.9373 (PMC9526120; doi:10.1002/ece3.9373)
Supplement: Supplementary file 1 — Appendix S1 [file ECE3-12-e9373-s001.xlsx]

## Sheet: Sheet1
Species	SRA number	DOI	Order	Family	Genus
Halichoerus grypus (HG)	PRJEB35901	10.22541/au.164754362.25435981/v1	Carnivora	Phocidae	Halichoerus
Nyctereutes procyonoides (NP)	PRJDB9633	10.1128/MRA.00368-20	Carnivora	Canidae	Nyctereutes
Enhydra lutris nereis (EL)	PRJNA726636	10.1111/csp2.12640	Carnivora	Mustelidae	Enhydra
Balaenoptera physalus (BP)	PRJNA627228	10.1007/s00248-021-01729-4	Cetacea	Balaenopteridae	Balaenoptera
Physeter macrocephalus (PM)	PRJNA627229	10.1007/s00248-021-01729-4	Cetacea	Physeteridae	Physeter
Cervus nippon (CN)	PRJNA387527	10.1186/s13568-017-0517-8	Artiodactyla	Cervidae	Cervus
Moschus chrysogaster (MC)	PRJNA380002	10.3389/fmicb.2019.03156	Artiodactyla	Moschidae	Moschus
Ovis musimon (OM)	PRJNA511517	10.3389/fmicb.2019.01735	Artiodactyla	Bovidae	Ovis
Pseudois nayaur(PN)	PRJNA837737	10.3389/fmicb.2022.953234	Artiodactyla	Bovidae	Pseudois
Pantholops hodgsonii (PH)	PRJNA837737	10.3389/fmicb.2022.953234	Artiodactyla	Bovidae	Pantholops
Bos grunniens (BG)	PRJNA837737	10.3389/fmicb.2022.953234	Artiodactyla	Bovidae	Bos
Cervus elaphus (CE)	PRJNA529324	10.2306/scienceasia1513-1874.2019.45.515	Artiodactyla	Cervidae	Cervus
Vulpes vulpes (VV)	PRJNA646772	10.1007/s00248-021-01806-8	Carnivora	Canidae	Vulpes
Vulpes corsac (VC)	PRJNA646772	10.1007/s00248-021-01806-8	Carnivora	Canidae	Vulpes
Cuon alpinus (CA)	PRJNA290230	10.1007/s00253-015-7257-y	Carnivora	Canidae	Cuon
Canis lupus (CL)	PRJNA342752	10.1038/s41598-017-11770-4	Carnivora	Canidae	Canis
